# Supplementary material for: Serial S100B Sampling Detects Intracranial Lesion Development in Patients on Extracorporeal Membrane Oxygenation
Source: Front Neurol. 2019 May 16;10:512. doi: 10.3389/fneur.2019.00512 (PMC6532588; doi:10.3389/fneur.2019.00512)
Supplement: Supplementary file 1 [file Table_1.XLSX]

## Sheet: Long format
Patient index	Time stamp	Time (date)	Time (h)	S100B	Lesion	Ischemia	ICH	Symptom
1	0	Removed (anonymized)	Removed (anonymized)	0.34
1	1	Removed (anonymized)	Removed (anonymized)	0.34
1	2	Removed (anonymized)	Removed (anonymized)	0.28
1	3	Removed (anonymized)	Removed (anonymized)	0.26
1	4	Removed (anonymized)	Removed (anonymized)	0.18
2	0	Removed (anonymized)	Removed (anonymized)	0.19
2	1	Removed (anonymized)	Removed (anonymized)	0.27
2	2	Removed (anonymized)	Removed (anonymized)	0.14
2	3	Removed (anonymized)	Removed (anonymized)	0.11
2	4	Removed (anonymized)	Removed (anonymized)	0.07
2	5	Removed (anonymized)	Removed (anonymized)	0.1
2	6	Removed (anonymized)	Removed (anonymized)	0.08
3	0	Removed (anonymized)	Removed (anonymized)	37
3	1	Removed (anonymized)	Removed (anonymized)	6.2
3	2	Removed (anonymized)	Removed (anonymized)	1.7
3		Removed (anonymized)	Removed (anonymized)		0			0
3	3	Removed (anonymized)	Removed (anonymized)	0.74
3	4	Removed (anonymized)	Removed (anonymized)	0.35
3	5	Removed (anonymized)	Removed (anonymized)	0.18
3		Removed (anonymized)	Removed (anonymized)		0			0
3	6	Removed (anonymized)	Removed (anonymized)	0.13
4	0	Removed (anonymized)	Removed (anonymized)	0.53
4	1	Removed (anonymized)	Removed (anonymized)	0.49
4		Removed (anonymized)	Removed (anonymized)		0
4	2	Removed (anonymized)	Removed (anonymized)	0.41
4	3	Removed (anonymized)	Removed (anonymized)	0.48
4	4	Removed (anonymized)	Removed (anonymized)	0.37
4	5	Removed (anonymized)	Removed (anonymized)	0.38
4	6	Removed (anonymized)	Removed (anonymized)	0.49
4	7	Removed (anonymized)	Removed (anonymized)	0.56
4	8	Removed (anonymized)	Removed (anonymized)	0.41
4	9	Removed (anonymized)	Removed (anonymized)	0.46
4	10	Removed (anonymized)	Removed (anonymized)	0.41
4	11	Removed (anonymized)	Removed (anonymized)	0.46
4	12	Removed (anonymized)	Removed (anonymized)	0.31
4	13	Removed (anonymized)	Removed (anonymized)	0.43
5	0	Removed (anonymized)	Removed (anonymized)	0.18
5	1	Removed (anonymized)	Removed (anonymized)	0.18
5	2	Removed (anonymized)	Removed (anonymized)		0
5	3	Removed (anonymized)	Removed (anonymized)	0.29
5	4	Removed (anonymized)	Removed (anonymized)	0.39
5	5	Removed (anonymized)	Removed (anonymized)	0.37
5	6	Removed (anonymized)	Removed (anonymized)	0.32
5	7	Removed (anonymized)	Removed (anonymized)	0.25
6	0	Removed (anonymized)	Removed (anonymized)	0.62
6		Removed (anonymized)	Removed (anonymized)		0
6	1	Removed (anonymized)	Removed (anonymized)	0.36
6	2	Removed (anonymized)	Removed (anonymized)	0.19
6	3	Removed (anonymized)	Removed (anonymized)	0.15
6	4	Removed (anonymized)	Removed (anonymized)	0.19
6	5	Removed (anonymized)	Removed (anonymized)	0.23
6	6	Removed (anonymized)	Removed (anonymized)	0.18
6	7	Removed (anonymized)	Removed (anonymized)	0.19
6		Removed (anonymized)	Removed (anonymized)		1	0	1	0
6	8	Removed (anonymized)	Removed (anonymized)	0.16
6	9	Removed (anonymized)	Removed (anonymized)	0.16
6	10	Removed (anonymized)	Removed (anonymized)	0.15
6		Removed (anonymized)	Removed (anonymized)		1	0	1
6	11	Removed (anonymized)	Removed (anonymized)	0.15
6	12	Removed (anonymized)	Removed (anonymized)	0.12
6	13	Removed (anonymized)	Removed (anonymized)	0.1
6	14	Removed (anonymized)	Removed (anonymized)	0.11
7	0	Removed (anonymized)	Removed (anonymized)	0.81
7	1	Removed (anonymized)	Removed (anonymized)	1.2
7	2	Removed (anonymized)	Removed (anonymized)	1.6
7	3	Removed (anonymized)	Removed (anonymized)	1.3
7		Removed (anonymized)	Removed (anonymized)		1	1	0	1
8	0	Removed (anonymized)	Removed (anonymized)	0.24
8	1	Removed (anonymized)	Removed (anonymized)	0.22
8	2	Removed (anonymized)	Removed (anonymized)	0.28
8	3	Removed (anonymized)	Removed (anonymized)	0.29
9	0	Removed (anonymized)	Removed (anonymized)	0.48
9	1	Removed (anonymized)	Removed (anonymized)	0.85
9	2	Removed (anonymized)	Removed (anonymized)	0.93
9		Removed (anonymized)	Removed (anonymized)		1	1	0	1
9	3	Removed (anonymized)	Removed (anonymized)	0.78
10	0	Removed (anonymized)	Removed (anonymized)	0.25
11	0	Removed (anonymized)	Removed (anonymized)	0.08
11	1	Removed (anonymized)	Removed (anonymized)	0.11
11	2	Removed (anonymized)	Removed (anonymized)	0.19
11	3	Removed (anonymized)	Removed (anonymized)	0.21
11	4	Removed (anonymized)	Removed (anonymized)	0.18
11		Removed (anonymized)	Removed (anonymized)		0			0
11	5	Removed (anonymized)	Removed (anonymized)	0.15
11	6	Removed (anonymized)	Removed (anonymized)	0.26
11	7	Removed (anonymized)	Removed (anonymized)	0.23
12	0	Removed (anonymized)	Removed (anonymized)	4.1
12	1	Removed (anonymized)	Removed (anonymized)	1.7
12	2	Removed (anonymized)	Removed (anonymized)	1.6
12	3	Removed (anonymized)	Removed (anonymized)	2.2
12	4	Removed (anonymized)	Removed (anonymized)	3.2
12		Removed (anonymized)	Removed (anonymized)		1	1	1	1
12	5	Removed (anonymized)	Removed (anonymized)	5.4
12	6	Removed (anonymized)	Removed (anonymized)	8.6
13	0	Removed (anonymized)	Removed (anonymized)	18
13	1	Removed (anonymized)	Removed (anonymized)	14
13	2	Removed (anonymized)	Removed (anonymized)	6.2
13		Removed (anonymized)	Removed (anonymized)		1	0	1	1
13	3	Removed (anonymized)	Removed (anonymized)	4.8
14	0	Removed (anonymized)	Removed (anonymized)	0.2
14	1	Removed (anonymized)	Removed (anonymized)	0.22
15	0	Removed (anonymized)	Removed (anonymized)	0.9
15	1	Removed (anonymized)	Removed (anonymized)	0.13
15	2	Removed (anonymized)	Removed (anonymized)	0.07
15	3	Removed (anonymized)	Removed (anonymized)	0.04
16	0	Removed (anonymized)	Removed (anonymized)	0.28
16	1	Removed (anonymized)	Removed (anonymized)	0.38
16	2	Removed (anonymized)	Removed (anonymized)	0.47
16	3	Removed (anonymized)	Removed (anonymized)	0.37
16	4	Removed (anonymized)	Removed (anonymized)	0.38
16	5	Removed (anonymized)	Removed (anonymized)	0.39
16		Removed (anonymized)	Removed (anonymized)		0
16	6	Removed (anonymized)	Removed (anonymized)	0.42
16	7	Removed (anonymized)	Removed (anonymized)	0.2
17	0	Removed (anonymized)	Removed (anonymized)	0.98
17	1	Removed (anonymized)	Removed (anonymized)	0.55
17	2	Removed (anonymized)	Removed (anonymized)	0.32
17		Removed (anonymized)	Removed (anonymized)		1	1	0	0
17	3	Removed (anonymized)	Removed (anonymized)	0.36
17	4	Removed (anonymized)	Removed (anonymized)	0.31
18	0	Removed (anonymized)	Removed (anonymized)	0.18
18	1	Removed (anonymized)	Removed (anonymized)	0.58
18		Removed (anonymized)	Removed (anonymized)		1	1	0	0
18	2	Removed (anonymized)	Removed (anonymized)	1.1
18	3	Removed (anonymized)	Removed (anonymized)	1.5
18	4	Removed (anonymized)	Removed (anonymized)	1.2
18	5	Removed (anonymized)	Removed (anonymized)	1.3
18	6	Removed (anonymized)	Removed (anonymized)	1.2
18	7	Removed (anonymized)	Removed (anonymized)	1.7
18		Removed (anonymized)	Removed (anonymized)		1	1	1	0
18	8	Removed (anonymized)	Removed (anonymized)	1.4
18	9	Removed (anonymized)	Removed (anonymized)	1.5
18	10	Removed (anonymized)	Removed (anonymized)	1.1
18	11	Removed (anonymized)	Removed (anonymized)	0.94
18	12	Removed (anonymized)	Removed (anonymized)	1.1
18	13	Removed (anonymized)	Removed (anonymized)	0.72
18	14	Removed (anonymized)	Removed (anonymized)	0.7
18		Removed (anonymized)	Removed (anonymized)		1	1	1	0
18	15	Removed (anonymized)	Removed (anonymized)	2.3
18	16	Removed (anonymized)	Removed (anonymized)	0.72
18	17	Removed (anonymized)	Removed (anonymized)	0.9
18		Removed (anonymized)	Removed (anonymized)		1	1	1
18	18	Removed (anonymized)	Removed (anonymized)	0.68
18		Removed (anonymized)	Removed (anonymized)		1	1	1
18	19	Removed (anonymized)	Removed (anonymized)	0.67
18	20	Removed (anonymized)	Removed (anonymized)	0.53
18		Removed (anonymized)	Removed (anonymized)		1	1	1
18	21	Removed (anonymized)	Removed (anonymized)	0.29
18	22	Removed (anonymized)	Removed (anonymized)	0.3
18	23	Removed (anonymized)	Removed (anonymized)	0.28
18	24	Removed (anonymized)	Removed (anonymized)	0.32
18	25	Removed (anonymized)	Removed (anonymized)	0.26
18	26	Removed (anonymized)	Removed (anonymized)	0.38
18		Removed (anonymized)	Removed (anonymized)		1	1	1
18	27	Removed (anonymized)	Removed (anonymized)	0.46
19	0	Removed (anonymized)	Removed (anonymized)	1
19	1	Removed (anonymized)	Removed (anonymized)	1
19	2	Removed (anonymized)	Removed (anonymized)	0.61
19		Removed (anonymized)	Removed (anonymized)		0
20	0	Removed (anonymized)	Removed (anonymized)	0.18
20	1	Removed (anonymized)	Removed (anonymized)	0.15
20	2	Removed (anonymized)	Removed (anonymized)	0.14
21	0	Removed (anonymized)	Removed (anonymized)	2.9
21	1	Removed (anonymized)	Removed (anonymized)	1.9
21	2	Removed (anonymized)	Removed (anonymized)	0.73
21	3	Removed (anonymized)	Removed (anonymized)	0.34
21	4	Removed (anonymized)	Removed (anonymized)	0.26
21	5	Removed (anonymized)	Removed (anonymized)	0.23
22	0	Removed (anonymized)	Removed (anonymized)	11
22	1	Removed (anonymized)	Removed (anonymized)	4.6
22	2	Removed (anonymized)	Removed (anonymized)	2
22	3	Removed (anonymized)	Removed (anonymized)	1.2
22	4	Removed (anonymized)	Removed (anonymized)	0.77
22	5	Removed (anonymized)	Removed (anonymized)	0.48
22	6	Removed (anonymized)	Removed (anonymized)	0.52
23	0	Removed (anonymized)	Removed (anonymized)	0.64
23	1	Removed (anonymized)	Removed (anonymized)	2.2
23		Removed (anonymized)	Removed (anonymized)		0
23	2	Removed (anonymized)	Removed (anonymized)	1
23	3	Removed (anonymized)	Removed (anonymized)	0.33
23	4	Removed (anonymized)	Removed (anonymized)	0.2
24	0	Removed (anonymized)	Removed (anonymized)	1.3
24	1	Removed (anonymized)	Removed (anonymized)	1
24	2	Removed (anonymized)	Removed (anonymized)	0.7
24		Removed (anonymized)	Removed (anonymized)		1	0	1	0
24	3	Removed (anonymized)	Removed (anonymized)	0.54
24	4	Removed (anonymized)	Removed (anonymized)	0.48
24	5	Removed (anonymized)	Removed (anonymized)	0.43
24	6	Removed (anonymized)	Removed (anonymized)	0.23
24		Removed (anonymized)	Removed (anonymized)		1	0	1	1
24	7	Removed (anonymized)	Removed (anonymized)	0.42
24	8	Removed (anonymized)	Removed (anonymized)	0.35
24	9	Removed (anonymized)	Removed (anonymized)	0.3
24	10	Removed (anonymized)	Removed (anonymized)	0.32
24	11	Removed (anonymized)	Removed (anonymized)	0.42
24		Removed (anonymized)	Removed (anonymized)		1	0	1	0
24	12	Removed (anonymized)	Removed (anonymized)	0.29
24	13	Removed (anonymized)	Removed (anonymized)	0.36
24	14	Removed (anonymized)	Removed (anonymized)	0.4
24	15	Removed (anonymized)	Removed (anonymized)	0.25
24	16	Removed (anonymized)	Removed (anonymized)	0.38
24	17	Removed (anonymized)	Removed (anonymized)	0.34
24	18	Removed (anonymized)	Removed (anonymized)	0.34
24	19	Removed (anonymized)	Removed (anonymized)	0.27
24	20	Removed (anonymized)	Removed (anonymized)	0.33
24	21	Removed (anonymized)	Removed (anonymized)	0.42
24	22	Removed (anonymized)	Removed (anonymized)	0.65
24	23	Removed (anonymized)	Removed (anonymized)	1
24		Removed (anonymized)	Removed (anonymized)		1	0	1	0
24	24	Removed (anonymized)	Removed (anonymized)	1.6
24	25	Removed (anonymized)	Removed (anonymized)	2.1
24	26	Removed (anonymized)	Removed (anonymized)	2
25	0	Removed (anonymized)	Removed (anonymized)	0.5
25	1	Removed (anonymized)	Removed (anonymized)	0.51
25	2	Removed (anonymized)	Removed (anonymized)	0.42
26	0	Removed (anonymized)	Removed (anonymized)	0.5
26	1	Removed (anonymized)	Removed (anonymized)	0.41
26	2	Removed (anonymized)	Removed (anonymized)	0.35
26		Removed (anonymized)	Removed (anonymized)		1	0	1	1
26	3	Removed (anonymized)	Removed (anonymized)	0.26
26	4	Removed (anonymized)	Removed (anonymized)	0.27
26		Removed (anonymized)	Removed (anonymized)		1	0	1
26	5	Removed (anonymized)	Removed (anonymized)	0.23
26	6	Removed (anonymized)	Removed (anonymized)	0.21
26		Removed (anonymized)	Removed (anonymized)		1	0	1
26		Removed (anonymized)	Removed (anonymized)		1	0	1	1
26	7	Removed (anonymized)	Removed (anonymized)	0.31
26	8	Removed (anonymized)	Removed (anonymized)	0.18
26		Removed (anonymized)	Removed (anonymized)		1	0	1
26	9	Removed (anonymized)	Removed (anonymized)	0.27
26	10	Removed (anonymized)	Removed (anonymized)	0.69
26	11	Removed (anonymized)	Removed (anonymized)	1.2
26	12	Removed (anonymized)	Removed (anonymized)	0.98
26	13	Removed (anonymized)	Removed (anonymized)	1.2
26	14	Removed (anonymized)	Removed (anonymized)	1.5
26		Removed (anonymized)	Removed (anonymized)		1	0	1
26	15	Removed (anonymized)	Removed (anonymized)	1.4
26	16	Removed (anonymized)	Removed (anonymized)	0.87
26	17	Removed (anonymized)	Removed (anonymized)	0.65
26	18	Removed (anonymized)	Removed (anonymized)	0.64
26	19	Removed (anonymized)	Removed (anonymized)	0.67
26	20	Removed (anonymized)	Removed (anonymized)	0.88
26		Removed (anonymized)	Removed (anonymized)		1	0	1
26	21	Removed (anonymized)	Removed (anonymized)	0.66
26	22	Removed (anonymized)	Removed (anonymized)	0.66
27	0	Removed (anonymized)	Removed (anonymized)	0.5
27	1	Removed (anonymized)	Removed (anonymized)	0.48
27	2	Removed (anonymized)	Removed (anonymized)	0.46
27	3	Removed (anonymized)	Removed (anonymized)	0.55
27	4	Removed (anonymized)	Removed (anonymized)	0.53
27	5	Removed (anonymized)	Removed (anonymized)	0.56
27		Removed (anonymized)	Removed (anonymized)		1	1	1	1
27	6	Removed (anonymized)	Removed (anonymized)	0.76
27	7	Removed (anonymized)	Removed (anonymized)	0.54
27		Removed (anonymized)	Removed (anonymized)		1	1	1
27	8	Removed (anonymized)	Removed (anonymized)	0.35
27	9	Removed (anonymized)	Removed (anonymized)	0.53
27	10	Removed (anonymized)	Removed (anonymized)	0.84
27	11	Removed (anonymized)	Removed (anonymized)	0.97
27	12	Removed (anonymized)	Removed (anonymized)	1.3
27	13	Removed (anonymized)	Removed (anonymized)	2.2
27		Removed (anonymized)	Removed (anonymized)		1	1	1
27	14	Removed (anonymized)	Removed (anonymized)	2.2
27	15	Removed (anonymized)	Removed (anonymized)	1.8
27	16	Removed (anonymized)	Removed (anonymized)	1.1
27	17	Removed (anonymized)	Removed (anonymized)	1.1
27	18	Removed (anonymized)	Removed (anonymized)	1.4
27	19	Removed (anonymized)	Removed (anonymized)	8.1
27	20	Removed (anonymized)	Removed (anonymized)	2.3
27	21	Removed (anonymized)	Removed (anonymized)	1.2
27	22	Removed (anonymized)	Removed (anonymized)	1.2
27	23	Removed (anonymized)	Removed (anonymized)	1
27	23	Removed (anonymized)	Removed (anonymized)		1	1	1
28	0	Removed (anonymized)	Removed (anonymized)	20
28	1	Removed (anonymized)	Removed (anonymized)	18
28	2	Removed (anonymized)	Removed (anonymized)	9.5
28	3	Removed (anonymized)	Removed (anonymized)	5.7
28	4	Removed (anonymized)	Removed (anonymized)	3.2
28	5	Removed (anonymized)	Removed (anonymized)	2.3
28	7	Removed (anonymized)	Removed (anonymized)	0.98
28	8	Removed (anonymized)	Removed (anonymized)	0.85
28	9	Removed (anonymized)	Removed (anonymized)	0.45
28	10	Removed (anonymized)	Removed (anonymized)	0.36
28	11	Removed (anonymized)	Removed (anonymized)	0.4
28	12	Removed (anonymized)	Removed (anonymized)	0.29
28	13	Removed (anonymized)	Removed (anonymized)	0.24
28	14	Removed (anonymized)	Removed (anonymized)	0.25
28	15	Removed (anonymized)	Removed (anonymized)	0.25
28	16	Removed (anonymized)	Removed (anonymized)	0.45
28	17	Removed (anonymized)	Removed (anonymized)	0.26
28	18	Removed (anonymized)	Removed (anonymized)	0.21
28	19	Removed (anonymized)	Removed (anonymized)	0.31
28	20	Removed (anonymized)	Removed (anonymized)	0.15
28	21	Removed (anonymized)	Removed (anonymized)	0.14
28	22	Removed (anonymized)	Removed (anonymized)	0.21
28	23	Removed (anonymized)	Removed (anonymized)	0.33
28	24	Removed (anonymized)	Removed (anonymized)	0.2
28	25	Removed (anonymized)	Removed (anonymized)	0.25
28	26	Removed (anonymized)	Removed (anonymized)	0.14
28	27	Removed (anonymized)	Removed (anonymized)	0.15
28	28	Removed (anonymized)	Removed (anonymized)	0.25
28	29	Removed (anonymized)	Removed (anonymized)	0.17
28	30	Removed (anonymized)	Removed (anonymized)	0.42
28	31	Removed (anonymized)	Removed (anonymized)	0.24
28	32	Removed (anonymized)	Removed (anonymized)	0.31
28	33	Removed (anonymized)	Removed (anonymized)	0.24
29	0	Removed (anonymized)	Removed (anonymized)	0.11
29		Removed (anonymized)	Removed (anonymized)		0
29	1	Removed (anonymized)	Removed (anonymized)	0.14
29	2	Removed (anonymized)	Removed (anonymized)	0.2
29	3	Removed (anonymized)	Removed (anonymized)	0.18
29	4	Removed (anonymized)	Removed (anonymized)	0.18
29	5	Removed (anonymized)	Removed (anonymized)	0.16
29	6	Removed (anonymized)	Removed (anonymized)	0.13
29	7	Removed (anonymized)	Removed (anonymized)	0.15
29	8	Removed (anonymized)	Removed (anonymized)	0.13
30	0	Removed (anonymized)	Removed (anonymized)	1.3
30	1	Removed (anonymized)	Removed (anonymized)	0.9
30	2	Removed (anonymized)	Removed (anonymized)	0.98
30		Removed (anonymized)	Removed (anonymized)		0
30	3	Removed (anonymized)	Removed (anonymized)	1.9
30	4	Removed (anonymized)	Removed (anonymized)	2
30	5	Removed (anonymized)	Removed (anonymized)	1.9
30	6	Removed (anonymized)	Removed (anonymized)	1.7
30	7	Removed (anonymized)	Removed (anonymized)	1.8
30		Removed (anonymized)	Removed (anonymized)		0
30	8	Removed (anonymized)	Removed (anonymized)	1.9
30	9	Removed (anonymized)	Removed (anonymized)	1.7
30	10	Removed (anonymized)	Removed (anonymized)	2.1
30	11	Removed (anonymized)	Removed (anonymized)	2.8
30	12	Removed (anonymized)	Removed (anonymized)	3.5
30		Removed (anonymized)	Removed (anonymized)		0
30	13	Removed (anonymized)	Removed (anonymized)	1.8
30	14	Removed (anonymized)	Removed (anonymized)	2.3
30	15	Removed (anonymized)	Removed (anonymized)	3.1
30	16	Removed (anonymized)	Removed (anonymized)	1.9
31	0	Removed (anonymized)	Removed (anonymized)	0.13
31	1	Removed (anonymized)	Removed (anonymized)	0.11
31	2	Removed (anonymized)	Removed (anonymized)	0.19
31	3	Removed (anonymized)	Removed (anonymized)	0.2
32	0	Removed (anonymized)	Removed (anonymized)	0.4
32		Removed (anonymized)	Removed (anonymized)		0
32	1	Removed (anonymized)	Removed (anonymized)	0.27
32	2	Removed (anonymized)	Removed (anonymized)	0.21
32	3	Removed (anonymized)	Removed (anonymized)	0.22
32	4	Removed (anonymized)	Removed (anonymized)	0.24
32	5	Removed (anonymized)	Removed (anonymized)	0.17
32	6	Removed (anonymized)	Removed (anonymized)	0.22
32	7	Removed (anonymized)	Removed (anonymized)	0.29
32	8	Removed (anonymized)	Removed (anonymized)	0.3
32	9	Removed (anonymized)	Removed (anonymized)	0.27
33	0	Removed (anonymized)	Removed (anonymized)	0.45
33	1	Removed (anonymized)	Removed (anonymized)	0.46
33	2	Removed (anonymized)	Removed (anonymized)	0.33
33	3	Removed (anonymized)	Removed (anonymized)	0.16
33	4	Removed (anonymized)	Removed (anonymized)	0.11
34	0	Removed (anonymized)	Removed (anonymized)	15
34	1	Removed (anonymized)	Removed (anonymized)	13
34		Removed (anonymized)	Removed (anonymized)		1	0	1	0
34	2	Removed (anonymized)	Removed (anonymized)	8.8
34	3	Removed (anonymized)	Removed (anonymized)	6.5
34	4	Removed (anonymized)	Removed (anonymized)	3.9
34	5	Removed (anonymized)	Removed (anonymized)	1.6
34	6	Removed (anonymized)	Removed (anonymized)	1.4
34	7	Removed (anonymized)	Removed (anonymized)	1.1
35	0	Removed (anonymized)	Removed (anonymized)	0.34
35	1	Removed (anonymized)	Removed (anonymized)	0.25
35	2	Removed (anonymized)	Removed (anonymized)	0.22
35		Removed (anonymized)	Removed (anonymized)		0
35	3	Removed (anonymized)	Removed (anonymized)	0.28
35	4	Removed (anonymized)	Removed (anonymized)	0.33
35	5	Removed (anonymized)	Removed (anonymized)	0.29
35	6	Removed (anonymized)	Removed (anonymized)	0.25
36	0	Removed (anonymized)	Removed (anonymized)	0.42
36		Removed (anonymized)	Removed (anonymized)		0
36	1	Removed (anonymized)	Removed (anonymized)	0.38
36	2	Removed (anonymized)	Removed (anonymized)	0.33
36	3	Removed (anonymized)	Removed (anonymized)	0.34
36		Removed (anonymized)	Removed (anonymized)		0
37	0	Removed (anonymized)	Removed (anonymized)	0.52
37	1	Removed (anonymized)	Removed (anonymized)	0.34
37	2	Removed (anonymized)	Removed (anonymized)	0.24
37	3	Removed (anonymized)	Removed (anonymized)	0.18
38	0	Removed (anonymized)	Removed (anonymized)	0.11
38	1	Removed (anonymized)	Removed (anonymized)	0.09
38	2	Removed (anonymized)	Removed (anonymized)	0.08
38		Removed (anonymized)	Removed (anonymized)		0
38	3	Removed (anonymized)	Removed (anonymized)	0.2
38	4	Removed (anonymized)	Removed (anonymized)	0.39
38	5	Removed (anonymized)	Removed (anonymized)	0.35
38	6	Removed (anonymized)	Removed (anonymized)	0.16
38	7	Removed (anonymized)	Removed (anonymized)	0.12
38	8	Removed (anonymized)	Removed (anonymized)	0.12
38	9	Removed (anonymized)	Removed (anonymized)	0.12
38	10	Removed (anonymized)	Removed (anonymized)	0.09
38	11	Removed (anonymized)	Removed (anonymized)	0.14
39	0	Removed (anonymized)	Removed (anonymized)	1.2
39		Removed (anonymized)	Removed (anonymized)		0
39	1	Removed (anonymized)	Removed (anonymized)	0.43
39	2	Removed (anonymized)	Removed (anonymized)	0.02
39	3	Removed (anonymized)	Removed (anonymized)	0.03
39	4	Removed (anonymized)	Removed (anonymized)	0.03
39	5	Removed (anonymized)	Removed (anonymized)	0.24
39		Removed (anonymized)	Removed (anonymized)		1	1	0
39	6	Removed (anonymized)	Removed (anonymized)	0.04
40	0	Removed (anonymized)	Removed (anonymized)	14
40	1	Removed (anonymized)	Removed (anonymized)	7.4
40		Removed (anonymized)	Removed (anonymized)		1	1	1	1
41	0	Removed (anonymized)	Removed (anonymized)	6
41	1	Removed (anonymized)	Removed (anonymized)	1.7
41	2	Removed (anonymized)	Removed (anonymized)	0.5
42	0	Removed (anonymized)	Removed (anonymized)	1.5
42	1	Removed (anonymized)	Removed (anonymized)	0.95
42	2	Removed (anonymized)	Removed (anonymized)	1
42		Removed (anonymized)	Removed (anonymized)		1	0	1	1
43	0	Removed (anonymized)	Removed (anonymized)	0.5
43	1	Removed (anonymized)	Removed (anonymized)	0.59
43		Removed (anonymized)	Removed (anonymized)		0
43	2	Removed (anonymized)	Removed (anonymized)	0.44
43	3	Removed (anonymized)	Removed (anonymized)	0.55
43	4	Removed (anonymized)	Removed (anonymized)	0.41
44	0	Removed (anonymized)	Removed (anonymized)	0.71
44	1	Removed (anonymized)	Removed (anonymized)	0.68
44	2	Removed (anonymized)	Removed (anonymized)	0.58
44	3	Removed (anonymized)	Removed (anonymized)	0.37
44	4	Removed (anonymized)	Removed (anonymized)	0.31
44	5	Removed (anonymized)	Removed (anonymized)	0.35
44		Removed (anonymized)	Removed (anonymized)		0			0
44	6	Removed (anonymized)	Removed (anonymized)	0.66
44	7	Removed (anonymized)	Removed (anonymized)	0.62
44	8	Removed (anonymized)	Removed (anonymized)	0.82
44	9	Removed (anonymized)	Removed (anonymized)	0.93
44	10	Removed (anonymized)	Removed (anonymized)	1.3
44	11	Removed (anonymized)	Removed (anonymized)	1.4
44	12	Removed (anonymized)	Removed (anonymized)	1
44	13	Removed (anonymized)	Removed (anonymized)	0.72
44		Removed (anonymized)	Removed (anonymized)		0			1
44	14	Removed (anonymized)	Removed (anonymized)	0.85
44	15	Removed (anonymized)	Removed (anonymized)	1.2
44	16	Removed (anonymized)	Removed (anonymized)	1.1
44	17	Removed (anonymized)	Removed (anonymized)	1.2
44	18	Removed (anonymized)	Removed (anonymized)	1.4
44	19	Removed (anonymized)	Removed (anonymized)	1.5
44	20	Removed (anonymized)	Removed (anonymized)	2.5
44		Removed (anonymized)	Removed (anonymized)		1	0	1	1
45	0	Removed (anonymized)	Removed (anonymized)	0.24
45	1	Removed (anonymized)	Removed (anonymized)	0.29
45	2	Removed (anonymized)	Removed (anonymized)	0.25

## Sheet: Wide format
Patient index	Age group	Age	Male	ECMO start (date)	ECMO start (time)	ECMO stop (date)	Pre-ECMO CPR	ECMO-mode	Conversion	ICU mortality	CT?	Lesion	ICH	Ischemia	First S100B
3	P	2	0	Removed (anonymized)	Removed (anonymized)	Removed (anonymized)	1	VA	0	0	1	0	0	0	37
4	N	N/A	0	Removed (anonymized)	Removed (anonymized)	Removed (anonymized)	1	VA	0	0	1	0	0	0	0.53
5	N	N/A	0	Removed (anonymized)	Removed (anonymized)	Removed (anonymized)	0	VA	0	0	1	0	0	0	0.18
6	P	9	1	Removed (anonymized)	Removed (anonymized)	Removed (anonymized)	0	VA	0	0	1	1	1	0	0.62
7	N	N/A	1	Removed (anonymized)	Removed (anonymized)	Removed (anonymized)	1	VA	0	1	1	1	0	1	0.81
9	A	55	0	Removed (anonymized)	Removed (anonymized)	Removed (anonymized)	0	VA	0	1	1	1	0	1	0.48
11	A	73	1	Removed (anonymized)	Removed (anonymized)	Removed (anonymized)	0	VA	0	0	1	0	0	0	0.08
12	A	39	1	Removed (anonymized)	Removed (anonymized)	Removed (anonymized)	0	VA	0	1	1	1	1	1	4.1
13	A	60	1	Removed (anonymized)	Removed (anonymized)	Removed (anonymized)	1	VA	0	1	1	1	1	0	18
16	N	N/A	1	Removed (anonymized)	Removed (anonymized)	Removed (anonymized)	0	VA	0	0	1	0	0	0	0.28
17	P	5	0	Removed (anonymized)	Removed (anonymized)	Removed (anonymized)	0	VA	0	0	1	1	0	1	0.98
18	P	5	0	Removed (anonymized)	Removed (anonymized)	Removed (anonymized)	0	VV	0	1	1	1	0	1	0.18
19	A	35	1	Removed (anonymized)	Removed (anonymized)	Removed (anonymized)	0	VA	0	0	1	0	0	0	1
23	P	14	0	Removed (anonymized)	Removed (anonymized)	Removed (anonymized)	1	VA	0	0	1	0	0	0	0.64
24	P	16	0	Removed (anonymized)	Removed (anonymized)	Removed (anonymized)	1	VA	1	0	1	1	1	0	1.3
26	A	38	0	Removed (anonymized)	Removed (anonymized)	Removed (anonymized)	0	VV	1	1	1	1	1	0	0.5
27	A	56	0	Removed (anonymized)	Removed (anonymized)	Removed (anonymized)	0	VA	0	0	1	1	1	1	0.5
29	A	44	0	Removed (anonymized)	Removed (anonymized)	Removed (anonymized)	0	VV	0	0	1	0	0	0	0.11
30	A	54	0	Removed (anonymized)	Removed (anonymized)	Removed (anonymized)	0	VV	0	0	1	0	0	0	1.3
32	N	N/A	1	Removed (anonymized)	Removed (anonymized)	Removed (anonymized)	0	VA	0	0	1	0	0	0	0.4
34	N	N/A	1	Removed (anonymized)	Removed (anonymized)	Removed (anonymized)	0	VV	1	0	1	1	1	0	15
35	N	N/A	1	Removed (anonymized)	Removed (anonymized)	Removed (anonymized)	0	VA	0	0	1	0	0	0	0.34
36	P	13	1	Removed (anonymized)	Removed (anonymized)	Removed (anonymized)	0	VV	1	0	1	0	0	0	0.42
38	A	44	1	Removed (anonymized)	Removed (anonymized)	Removed (anonymized)	0	VV	0	0	1	0	0	0	0.11
39	N	N/A	1	Removed (anonymized)	Removed (anonymized)	Removed (anonymized)	1	VA	0	0	1	1	0	1	1.2
40	N	N/A	0	Removed (anonymized)	Removed (anonymized)	Removed (anonymized)	1	VA	0	1	1	1	1	1	14
42	A	59	1	Removed (anonymized)	Removed (anonymized)	Removed (anonymized)	0	VA	0	0	1	1	1	0	1.5
43	N	N/A	0	Removed (anonymized)	Removed (anonymized)	Removed (anonymized)	0	VA	0	0	1	0	0	0	0.5
44	A	48	0	Removed (anonymized)	Removed (anonymized)	Removed (anonymized)	0	VA	0	1	1	1	1	0	0.71
1	A	73	1	Removed (anonymized)	Removed (anonymized)	Removed (anonymized)	0	VA	0	0	0	0	0	0	0.34
2	A	65	1	Removed (anonymized)	Removed (anonymized)	Removed (anonymized)	0	VV	0	0	0	0	0	0	0.19
8	N	N/A	0	Removed (anonymized)	Removed (anonymized)	Removed (anonymized)	1	VV	0	0	0	0	0	0	0.24
10	N	N/A	0	Removed (anonymized)	Removed (anonymized)	Removed (anonymized)	0	VA	0	0	0	0	0	0	0.25
14	A	55	1	Removed (anonymized)	Removed (anonymized)	Removed (anonymized)	0	VV	0	0	0	0	0	0	0.2
15	A	19	1	Removed (anonymized)	Removed (anonymized)	Removed (anonymized)	1	VA	0	0	0	0	0	0	0.9
20	P	3	1	Removed (anonymized)	Removed (anonymized)	Removed (anonymized)	0	VV	0	0	0	0	0	0	0.18
21	A	20	0	Removed (anonymized)	Removed (anonymized)	Removed (anonymized)	1	VA	0	0	0	0	0	0	2.9
22	N	N/A	0	Removed (anonymized)	Removed (anonymized)	Removed (anonymized)	0	VA	0	0	0	0	0	0	11
25	N	N/A	1	Removed (anonymized)	Removed (anonymized)	Removed (anonymized)	0	VA	0	0	0	0	0	0	0.5
28	P	2	0	Removed (anonymized)	Removed (anonymized)	Removed (anonymized)	0	VA	0	0	0	0	0	0	20
31	N	N/A	1	Removed (anonymized)	Removed (anonymized)	Removed (anonymized)	0	VA	0	0	0	0	0	0	0.13
33	A	59	1	Removed (anonymized)	Removed (anonymized)	Removed (anonymized)	1	VA	0	0	0	0	0	0	0.45
37	A	68	1	Removed (anonymized)	Removed (anonymized)	Removed (anonymized)	0	VA	0	0	0	0	0	0	0.52
41	A	48	1	Removed (anonymized)	Removed (anonymized)	Removed (anonymized)	1	VA	0	0	0	0	0	0	6
45	N	N/A	1	Removed (anonymized)	Removed (anonymized)	Removed (anonymized)	0	VA	0	0	0	0	0	0	0.24
