# Supplementary material for: Serial S100B Sampling Detects Intracranial Lesion Development in Patients on Extracorporeal Membrane Oxygenation
Source: Front Neurol. 2019 May 16;10:512. doi: 10.3389/fneur.2019.00512 (PMC6532588; doi:10.3389/fneur.2019.00512)
Supplement: Supplementary file 2 [file Data_Sheet_1.zip]

Archive with 2 entries (2 files):
- __MACOSX/._Supplementary material (revised_final).docx
- Supplementary material.docx
